# Supplementary material for: A mobile-optimized artificial intelligence system for gestational age and fetal malpresentation assessment
Source: Commun Med (Lond). 2022 Oct 11;2:128. doi: 10.1038/s43856-022-00194-5 (PMC9553916; doi:10.1038/s43856-022-00194-5)
Supplement: Supplementary file 2 — Supplementary Data 1 [file 43856_2022_194_MOESM2_ESM.xlsx]

## Sheet: Fig. 2a
		Absolute Error (days)
Age Window (weeks)	Procedure	5-th percentile	25-th percentile	50-th percentile	75-th percentile	95-th percentile
[14, 18)	Blind Sweep	0.195051	0.810372	1.92079	4.20028	6.76175
[14, 18)	Clinical Standard	0	2	3	6	7
[18, 22)	Blind Sweep	0.157825	0.926099	1.94151	3.31399	4.78714
[18, 22)	Clinical Standard	0	1	3	4	7
[22, 26)	Blind Sweep	0.371846	1.31183	2.77787	4.88314	8.09805
[22, 26)	Clinical Standard	0	2	3	5	9
[26, 30)	Blind Sweep	0.306463	1.52507	2.9756	4.78175	9.3424
[26, 30)	Clinical Standard	0	2	3	7	10
[30, 34)	Blind Sweep	0.315732	1.52476	3.07166	5.17353	9.93475
[30, 34)	Clinical Standard	0.25	2	4.5	7.75	16.5
[34, )	Blind Sweep	0.554846	2.09578	4.38504	7.03161	11.3562
[34, )	Clinical Standard	1	3	6	9	16

## Sheet: Fig. 2b & 2c
Study	Clinical Standard Error (days)	Blind Sweep Error (days)
0	0	0.846348
1	9	1.68591
2	13	-3.71176
3	1	-1.34556
4	-6	-2.23608
5	2	0.306463
6	0	4.70439
7	2	-3.6483
8	-7	-4.66923
9	2	2.33931
10	-6	8.1578
11	10	4.64004
12	-5	-1.40857
13	-3	-3.87315
14	-4	2.02732
15	7	4.79359
16	1	0.692085
17	-1	-1.67225
18	-6	-7.28045
19	-1	1.41202
20	5	8.02149
21	0	0.552462
22	1	2.40358
23	-2	1.27086
24	4	4.42468
26	0	0.440801
27	-3	-2.34207
28	3	4.11835
30	1	2.70648
31	-4	-3.83203
32	-6	-2.40765
33	-14	-6.09089
34	-8	-9.03591
35	-9	0.898546
36	1	3.51115
37	-3	-10.2181
38	3	4.25598
39	-1	-1.07452
40	-3	-0.372014
41	-3	-1.22054
42	0	0.337198
43	2	-9.67462
44	-5	-2.70458
45	1	-2.8032
46	2	-2.43953
47	4	1.25008
48	-8	0.550421
49	-2	-3.30055
50	5	-4.2347
51	-3	-5.58546
52	0	-1.67718
53	0	-5.12044
54	-3	-1.47845
55	-2	-14.4945
56	6	1.92079
57	7	6.20958
58	-3	1.335
59	6	14.7147
60	-3	-1.4228
61	-6	-10.686
62	-6	-1.498
63	8	4.80222
64	0	0.933744
65	6	-4.69665
66	-5	-11.8588
67	2	-2.98738
68	2	-4.21633
69	-1	-0.607189
70	3	-5.35754
71	4	2.62145
72	-11	-1.86217
73	-3	1.52445
75	-1	1.91823
76	-15	-5.54407
77	-4	-4.54507
78	-7	1.86029
79	1	4.63708
80	7	14.636
81	-4	-11.2168
82	0	-0.142683
83	-3	0.148616
84	-7	-12.309
85	0	-4.7394
86	7	0.48065
88	-3	-1.8694
89	-3	0.640264
90	3	-0.0356574
91	-4	-0.361453
92	0	0.50594
93	-2	-0.114899
94	-1	5.16688
95	2	0.249259
97	-6	-0.474395
98	-3	-6.27806
99	-1	-2.93086
100	1	-2.09578
101	-7	-0.2167
102	-8	-2.64237
103	-8	-8.70412
104	3	1.68873
105	-1	1.26747
106	-8	2.63963
107	2	6.25689
108	0	-2.47506
109	3	5.2957
110	6	0.290435
111	-4	-10.7898
112	7	4.36613
113	-7	-2.51748
114	-5	-2.66718
115	-16	-0.321515
116	-4	0.973447
117	4	2.42699
118	6	-0.488156
119	-6	-0.413967
120	8	6.85504
121	-7	-5.23821
122	4	4.93074
123	-8	-9.18087
124	-3	-6.14619
125	-6	-9.69532
126	4	5.49963
127	-5	4.52995
128	-15	-5.85279
129	5	6.45583
130	2	0.293509
131	15	6.6028
132	10	5.1832
133	0	0.678761
134	-2	-2.15461
135	-4	-4.68702
136	2	1.38263
137	-7	-9.83239
138	1	4.63428
139	-3	-7.78416
140	2	4.62596
141	4	6.40299
142	-7	-4.40331
143	0	-0.00839282
144	11	-1.19478
145	7	1.37542
146	0	-1.40402
147	-3	-2.71363
148	-8	-3.96771
149	-1	0.875773
150	5	6.59249
151	6	0.505492
152	1	1.81438
153	-5	-1.61104
154	-2	-0.912519
155	3	-1.72175
156	-5	-3.06378
157	-7	-2.85931
158	-3	-4.85911
159	7	4.12793
160	4	0.758266
161	-5	-7.58014
162	2	-2.30588
163	2	3.42986
164	-3	-3.94651
165	6	-0.571735
166	-3	3.77324
167	2	4.58428
168	-4	-9.69134
169	-10	-8.84077
170	10	-7.88531
171	-7	-0.391623
172	-5	-2.76682
173	2	2.20497
174	-16	-9.0475
175	2	0.530205
176	-2	4.65489
177	12	3.36681
178	-9	-2.67577
179	-9	-4.71309
180	5	5.54082
181	2	11.865
182	8	2.59122
183	-1	6.52444
184	1	3.30242
185	7	3.20759
186	-3	-0.660372
187	1	0.821407
188	3	6.08986
189	3	1.479
190	1	3.97129
191	10	4.19322
192	-10	-2.84944
194	3	-0.810372
195	-5	-8.28781
196	8	16.3214
197	7	-0.880148
198	11	2.56135
199	1	3.55844
200	3	3.52956
201	1	2.39927
202	-8	0.723635
204	-2	5.1981
205	2	-0.144898
206	-5	-3.53794
207	-7	-10.0098
208	1	4.52132
209	-1	3.31163
210	0	0.711453
211	-5	-4.54538
212	1	0.2908
213	-6	-3.29567
214	8	2.34072
215	-1	-7.9669
216	-4	-1.94151
217	0	4.0256
218	5	9.47236
219	-2	3.1951
220	-1	-2.09296
221	2	1.1573
222	4	-4.25341
223	5	4.07639
224	0	0.429766
225	-9	2.90157
226	-8	-4.26923
227	-2	-1.76853
228	-6	-7.63842
229	-4	-0.788653
230	7	-0.410907
231	-10	-5.26251
232	-4	-4.00376
234	-4	-0.984449
235	-1	-1.39767
236	-10	-1.88281
237	-3	-9.37126
239	6	1.84873
240	3	1.30864
241	4	-4.788
242	-2	-4.02382
243	-3	8.12609
244	-2	2.64738
245	3	3.80146
246	-19	-4.01231
247	-12	-10.3765
248	2	8.39251
249	-5	-3.48077
251	-6	-2.94069
252	4	2.79243
253	15	3.5787
255	-11	-1.73742
256	1	1.62957
257	-11	-4.22636
258	-23	-6.50292
259	0	0.620611
260	5	-1.41838
261	0	-0.472067
262	1	-2.44528
263	9	-0.482706
264	-9	-10.3934
265	-2	2.90196
266	-4	-2.02176
267	-5	-2.53579
268	2	1.6864
269	4	5.67557
270	-4	-0.59183
271	5	5.48087
273	-10	-0.511233
274	-13	-8.49307
275	0	-4.78448
276	1	1.30666
277	3	-3.20144
278	1	-2.37159
279	1	4.48926
280	-1	0.306372
281	2	4.78503
282	-7	-2.20994
283	-5	1.08302
284	-1	-4.11368
285	9	4.05273
286	0	-2.30146
287	1	0.433683
288	8	6.94649
289	-4	-6.01191
290	1	-2.87644
291	1	2.55969
292	0	-3.05203
293	0	-1.13066
294	1	2.53366
295	5	-0.0400412
296	-1	0.147274
297	-3	-1.01004
298	-4	-0.86756
299	-12	-5.519
300	3	-2.34423
301	-1	1.53592
302	8	6.78177
303	-13	-3.88506
304	-8	-3.99188
305	-2	-4.6219
306	-11	-0.773714
307	12	8.49771
308	-4	3.93719
309	-1	1.48968
310	1	4.08131
311	2	-5.14452
312	1	1.65262
313	7	9.49361
314	-2	0.935715
315	-4	-5.35384
316	-1	1.64187
317	3	1.73041
318	-10	-1.03293
319	-7	-6.37536
320	6	1.61847
321	-10	-3.13736
322	-2	-4.4377
323	-1	2.13
324	-17	-3.11933
325	-1	-4.99281
326	3	1.11343
327	-3	-3.53028
328	-4	-2.56074
329	1	-0.189953
330	-2	0.714371
331	-10	-2.0201
332	-7	-5.40311
333	1	-0.233624
334	-1	-3.91093
335	6	-1.78291
336	-7	3.7971
337	7	6.78717
338	3	-2.02557
339	2	3.39169
340	3	-4.19924
341	6	-4.50682
342	4	0.609908
344	5	1.13819
345	9	-0.572251
346	1	-7.7193
347	0	-2.79534
348	-4	1.01618
349	2	-2.19773
351	-2	-1.51925
352	-1	-2.81262
353	-7	1.84646
354	4	6.8023
355	-9	-9.78075
356	-17	-6.55872
357	-9	2.43216
358	-6	-9.96967
359	-4	-3.91514
360	2	9.48411
361	-2	-1.29206
362	5	3.9601
363	4	-5.74368
364	7	7.01562
365	-1	1.84602
366	-3	-2.46058
367	17	3.91629
368	3	4.35465
369	-15	5.71133
370	-3	-7.41926
371	-1	0.183556
372	3	1.33339
373	0	0.288021
375	3	-1.32256
376	0	-1.25481
377	-2	-0.708552
378	-5	-0.315065
379	-10	-4.4362
380	7	2.97993
381	6	-4.42691
382	9	2.86563
383	3	3.99071
384	1	-0.244739
385	-3	-4.58427
386	10	2.74907
387	-9	-2.26929
388	-2	0.541042
389	5	0.160443
390	1	-1.57136
391	-4	-4.97652
392	8	9.5119
393	-11	-7.66218
394	1	-0.506935
395	0	0.386322
396	6	0.962828
397	0	-5.30475
398	17	10.4873
399	-3	-4.90876
400	-10	6.13847
401	8	1.50763
402	-2	-0.50248
403	3	9.04264
404	6	5.27594
405	6	-1.14971
406	-14	-6.34947
407	2	4.65146
408	-21	-7.03161
409	-2	-0.8115
410	-1	-1.77284
411	-9	1.51394
412	-2	-1.51159
413	3	0.354154
414	-18	-8.07114
415	-4	-3.02553
416	-5	-1.28975
417	-7	5.94581
421	4	2.64571
422	1	-2.40537
423	2	1.81247
424	0	-2.25089
425	-1	-0.578951
426	1	-0.96251
427	1	-0.0593742
429	4	6.01397
430	-2	0.166215
431	-4	1.83989
432	2	0.644389
433	-1	0.797757
434	-8	-4.79007
435	5	7.9947
436	-6	-14.958
437	-6	-8.33768
438	-11	-9.58408
439	7	5.46864
440	0	-0.240704
441	-7	-0.320673
442	4	4.64391
443	-6	-6.05521
445	-19	-2.39804
446	-5	-7.88342
447	3	2.38837
448	-5	-7.50321
449	-5	-7.92212
450	-9	-3.07183
451	9	1.71882
452	-5	5.56103
453	0	4.44445
454	-7	0.75415
455	-11	-2.99031
456	-7	-6.44336
457	1	-1.85341
458	1	-0.45337
459	7	1.32476
460	-6	-2.24222
461	0	-3.88039
462	0	1.96099
463	2	-0.744004
464	0	-1.74502
465	0	-2.48627
466	-10	-2.02703
467	1	-1.02157
468	-20	-3.86175
469	-2	14.7405
470	2	1.40703
471	-7	-3.12491
472	-1	5.20025
473	2	2.77543
474	-10	0.985866
475	0	-1.7181
476	-8	1.77293
477	-6	-3.48173
478	-8	-0.832268
479	-4	-0.139179
480	6	-1.52626
481	-3	-4.70941
482	11	-0.799293
483	-8	-9.53116
484	5	-3.61311
485	-5	-5.76729
486	6	-12.1814
487	-2	-9.80012
488	-7	-0.472756
489	-5	-1.70946
490	-3	0.518715
491	-5	-3.74881
492	6	-4.99645
493	-2	1.80613
494	1	5.26961
495	-9	-0.688958
496	0	-0.546086
497	-5	-1.71885
498	-10	-4.92828
499	2	-2.09251
500	-3	-7.61784
501	3	4.76095
502	0	0.113739
503	-9	-4.88799
504	-2	-4.36352
505	-4	5.31894
506	2	3.32369
507	10	10.2542
508	-2	0.676136
509	5	5.54123
510	-3	-0.0702198
511	3	4.46044
512	0	3.42545
513	-15	-7.29111
515	-11	-10.1887
516	1	1.77005
517	2	8.17202
518	0	0.522529
519	7	2.51396
520	-9	-3.55638
521	4	3.94347
522	1	2.50719
523	4	1.1952
524	0	-0.600805
525	6	-1.21907
526	-5	3.82374
527	1	-6.73641
528	3	2.49508
529	0	2.89518
530	-3	-3.50454
531	4	2.9756
532	20	4.93279
533	7	2.35772
534	0	7.63141
535	1	4.92979
536	0	-1.80276
537	-3	0.0806059
538	-2	0.683027
539	3	5.41535
540	-4	-4.35876
541	-5	-4.25014
542	-6	2.45979
543	-4	-2.84138
544	-1	-0.284606
545	-7	-0.264112
546	2	0.542324
547	-2	-1.7214
548	8	4.37016
549	8	3.81217
550	7	5.86393
551	3	1.56986
552	-19	-6.53223
553	-6	-2.57267
554	-3	0.00672644
555	-1	0.83813
556	-5	-9.70954
557	1	-2.1076
558	0	1.14673
559	-9	-3.98544
560	-3	-3.4219
561	-9	-10.4434
562	6	5.95841
563	-2	1.70453
564	-6	-8.19163
566	3	-0.742579
567	4	-9.8405
568	-4	7.12058
569	-11	1.75833
570	7	4.97007
571	-11	-11.3717
572	0	1.99592
573	-4	-1.27962
574	6	11.4248
575	1	-1.6964
576	-5	-6.41534
577	-2	-7.94064
578	-2	-3.18824
579	-1	1.21987
580	1	-1.77208
581	0	1.91129
582	14	7.02858
583	3	-1.46759
585	-5	-3.55763
586	-4	-8.53252
587	-1	-4.25453
588	-9	-6.6458
589	-3	3.81532
590	-2	1.23695
591	-5	1.52507
592	-1	-2.73794
593	-4	-1.19502
594	4	1.30568
595	15	6.33116
596	6	8.66868
597	1	5.54112
598	1	6.38823
599	-12	-10.8368
600	2	-0.888998
601	3	1.904
602	1	2.20634
603	3	-1.12574
604	-8	-1.99101
606	-2	-4.67937
607	-3	-2.81701
608	-3	-0.051645
609	0	-2.68459
610	-1	-1.79999
611	-10	-6.1886
612	1	-2.8955
613	-1	-3.49178
614	-6	-4.55308
615	-2	0.0906162
616	-1	-5.03664
617	3	0.0125736
618	-7	-0.439419
619	7	3.82561
620	9	-0.555995
621	4	1.6262
622	-1	1.9017
623	2	3.31635
624	4	1.68447
625	-3	-0.877403
626	3	1.80143
627	-9	1.73479
628	-3	0.41281
629	-12	-8.60316
630	-17	-11.7301
631	-11	-3.95858
632	-4	-4.41275
633	-5	-7.4883
634	-6	-1.4922
635	-11	-6.42315
636	7	1.65867
637	7	1.83724
638	4	4.63839
639	-1	1.85818
640	-1	1.8035
641	-5	-4.12113
642	-11	-3.92627
643	-8	2.21492
644	5	5.48096
645	3	4.41129
646	-5	-8.88431
647	-4	2.15551
648	-5	-3.59194
649	5	-5.10734
650	-6	-8.76894
651	5	8.21703
652	-3	-2.57791
653	3	5.7527
654	0	-1.21257
655	-2	0.0192636
656	-8	0.261307
657	1	-2.2256
658	-15	-7.71355
659	-2	-0.257542
660	-10	-4.20681
661	1	2.02361
662	-1	3.73428
663	7	4.38503
664	-4	-5.08576
666	-7	-11.71
667	3	2.03862
668	-3	-2.74024
669	1	1.95402
670	0	0.0660065
671	8	4.88153
673	2	2.15035
674	-12	-3.80616
675	-4	1.33045
676	1	2.15791
677	-4	0.128404
678	-4	-0.554559
679	4	-5.57565
680	2	3.06151
681	2	-2.97422
682	-6	-4.35689
683	3	-4.81026
684	4	-5.31234
685	6	7.07474
686	2	3.4637
687	-2	3.2244
688	-10	-16.1673
689	3	2.08821
690	-6	-1.09972
691	-5	-2.69811
692	0	-0.414964
693	-6	-3.22282
694	-1	-1.0862
695	-12	0.495369
696	0	-1.15562
697	-7	-9.3424
698	3	3.34596
699	0	0.944752
700	8	-0.910352
701	-6	-1.23929
702	-5	-3.30648
703	-3	-0.395965
704	-3	-2.62803
705	-18	-6.06264
706	4	0.918454
707	-8	1.2726
708	-2	-3.72728
709	-2	-1.61042
710	-4	2.71998
711	-8	0.173215
712	-2	-3.08463
713	7	4.1038
714	-10	-5.73186
715	2	2.59609
716	-2	-1.91818
717	-10	2.80836
718	-2	1.17539
719	-15	-2.12502
720	8	3.50127
721	-1	-8.43495
722	-5	6.34343
724	5	1.50586
725	5	4.65876
726	4	0.673574
727	-7	-2.74312
728	-1	0.80822
729	-7	-1.52569
730	-3	0.382942
731	2	5.52856
732	-4	-12.3864
733	3	0.436062
734	-6	-6.67582
735	-8	-5.58211
736	-5	-2.82413
737	-1	-1.0126
738	-1	2.45983
739	-9	-6.94944
740	4	2.50984
741	7	4.49656
742	-7	-5.66159
743	5	-1.69777
745	5	-1.03924
746	6	5.81021
747	0	4.08614
748	1	16.3467
749	-6	-5.04542
750	3	2.87728
751	2	1.14555
752	-5	-4.77309
753	-4	0.352363
754	25	15.9957
755	-2	-2.34783
756	-5	-3.07954
757	3	-3.24821
758	-1	-2.75996
759	-9	1.43818
760	7	4.20028
761	-15	-2.90044
762	-13	2.1195
763	-2	-1.56841
764	11	8.55081
765	-28	-6.00292
766	10	4.05488
767	4	3.35898
768	2	1.36453
769	-2	1.08296
770	4	7.7991
771	9	2.40512
772	2	-1.86038
773	-2	5.15138
774	-3	-6.55719
775	-4	2.39898
776	1	-3.41152
777	-8	-0.643893
778	-14	-2.8179
779	-4	-3.54526
780	8	2.6094
781	-8	0.260679
782	2	0.758737
783	-15	-8.17243
784	-18	-14.8552
785	1	1.82234
786	-9	-4.44621
787	1	3.54715
788	-3	-2.32686
789	-9	-1.0218
791	-8	-11.2942
792	-1	0.322489
793	1	1.84272
794	-17	-4.77049
795	3	4.78175
796	-1	3.59187
797	-1	-1.66658
798	6	8.45478
799	-14	6.79586
800	4	-3.04913
801	-2	-4.80678
802	3	0.831835
803	1	6.91275
804	-5	5.05534
805	1	4.0008
806	8	4.73903
807	3	5.63202
-16.1673	688	-10

## Sheet: Fig. 2d
	Actual Clip Absolute Error (days)
Video Clip Confidence Score Decile	5-th percentile	25-th percentile	50-th percentile	75-percentile	95-th percentile
0	1.90985	9.96012	21.3362	37.0183	67.4125
1	0.74805	4.16809	9.04425	15.6318	27.1686
2	0.572324	3.06725	6.31541	11.0029	19.5668
3	0.461397	2.57864	5.72853	9.80365	17.272
4	0.405431	2.27104	4.94958	8.65047	15.3618
5	0.374062	1.89608	4.53679	7.65207	13.8275
6	0.408975	2.03633	4.32834	7.53642	13.4962
7	0.332313	1.92376	4.03666	7.07454	12.6625
8	0.336578	1.63643	3.60333	6.36223	11.107
9	0.280649	1.43758	3.06125	5.35916	10.1895

## Sheet: Fig. 3a
all devices ROC		all devices at operating point		low-cost only ROC		low-cost only at operating point		standard only ROC		standard only operating point
false positive rate	sensitivity	false positive rate	sensitivity	false positive rate	sensitivity	false positive rate	sensitivity	false positive rate	sensitivity	false positive rate	sensitivity
0	0	0.0327869	0.9375	0	0	0.0543478	0.931034	0	0	0.0206379	0.953846
0	0.015625			0	0.0344828			0	0.0153846
0	0.578125			0	0.103448			0	0.630769
0.00182149	0.578125			0.00543478	0.103448			0.00187617	0.630769
0.00182149	0.71875			0.00543478	0.310345			0.00187617	0.769231
0.00728597	0.71875			0.0108696	0.310345			0.00750469	0.769231
0.00728597	0.828125			0.0108696	0.482759			0.00750469	0.892308
0.00910747	0.828125			0.0163043	0.482759			0.011257	0.892308
0.00910747	0.84375			0.0163043	0.862069			0.011257	0.923077
0.010929	0.84375			0.0326087	0.862069			0.0168856	0.923077
0.010929	0.890625			0.0326087	0.896552			0.0168856	0.938462
0.0145719	0.890625			0.0543478	0.896552			0.0206379	0.938462
0.0145719	0.921875			0.0543478	0.931034			0.0206379	0.953846
0.0200364	0.921875			0.23913	0.931034			0.0262664	0.953846
0.0200364	0.9375			0.23913	0.965517			0.0262664	0.969231
0.0327869	0.9375			0.266304	0.965517			0.290807	0.969231
0.0327869	0.953125			0.266304	1			0.290807	0.984615
0.114754	0.953125			1	1			0.844278	0.984615
0.114754	0.96875							0.844278	1
0.315118	0.96875							1	1
0.315118	0.984375
0.859745	0.984375
0.859745	1
1	1

## Sheet: Fig. 3b
all operators ROC		all operators at operating point		novice only ROC		novice only at operating point		sonographer only ROC		sonographer only at operating point
false positive rate	sensitivity	false positive rate	sensitivity	false positive rate	sensitivity	false positive rate	sensitivity	false positive rate	sensitivity	false positive rate	sensitivity
0	0	0.0327869	0.9375	0	0	0.0416667	1	0	0	0.0131234	0.930233
0	0.015625			0	0.047619			0	0.0232558
0	0.578125			0	0.52381			0	0.744186
0.00182149	0.578125			0.00595238	0.52381			0.00524934	0.744186
0.00182149	0.71875			0.00595238	0.714286			0.00524934	0.837209
0.00728597	0.71875			0.0119048	0.714286			0.00787402	0.837209
0.00728597	0.828125			0.0119048	0.761905			0.00787402	0.906977
0.00910747	0.828125			0.0178571	0.761905			0.0131234	0.906977
0.00910747	0.84375			0.0178571	0.904762			0.0131234	0.930233
0.010929	0.84375			0.0357143	0.904762			0.0656168	0.930233
0.010929	0.890625			0.0357143	0.952381			0.0656168	0.953488
0.0145719	0.890625			0.0416667	0.952381			0.233596	0.953488
0.0145719	0.921875			0.0416667	1			0.233596	0.976744
0.0200364	0.921875			1	1			0.83727	0.976744
0.0200364	0.9375							0.83727	1
0.0327869	0.9375							1	1
0.0327869	0.953125
0.114754	0.953125
0.114754	0.96875
0.315118	0.96875
0.315118	0.984375
0.859745	0.984375
0.859745	1
1	1
